# Supplementary material for: Plethora of Antibiotics Usage and Evaluation of Carbapenem Prescribing Pattern in Intensive Care Units: A Single-Center Experience of Malaysian Academic Hospital
Source: Antibiotics (Basel). 2022 Aug 30;11(9):1172. doi: 10.3390/antibiotics11091172 (PMC9495017; doi:10.3390/antibiotics11091172)
Supplement: Supplementary file 1 [file antibiotics-11-01172-s001.zip]

Archive with 2 entries (2 files):
- Suppl  File S2_Local hospital ICU tx protocol.xlsx
- Suppl File S1_ICU antibiotic consumption 2016-2021_AB.xlsx
