# Supplementary material for: Plethora of Antibiotics Usage and Evaluation of Carbapenem Prescribing Pattern in Intensive Care Units: A Single-Center Experience of Malaysian Academic Hospital
Source: Antibiotics (Basel). 2022 Aug 30;11(9):1172. doi: 10.3390/antibiotics11091172 (PMC9495017; doi:10.3390/antibiotics11091172)
Supplement: Supplementary file 1 [file antibiotics-11-01172-s001.zip › Suppl File S2_Local hospital ICU tx protocol.xlsx]

## Sheet: GICU
	HCTM GICU Treatment Protocol
		Type 1	Type 2	Type 3
			Low Risk : < 5 days admission
			High Risk : > 5 days admission
	Blood	IV CoAmoxi-Clav	IV Piperacillin/Tazobactam plus	If in Septic shock
		If IVDU : IV Cloxacillin	genta ( 3days only)	IV Imipenem/Meropenem plus
				Vancomycin*
				Without shock
				IV Piperacillin/Tazobactam plus/minus
				Vancomycin*
	Lung	IV CoAmoxi-Clav plus
		Azithromycin	Cefepime	High dose Ampicillin/Sulbactam
	Urine			If in Septic shock
		IV CoAmoxi-Clav	IV PipTazo	IV Imipenem/Meropenem plus
				Vancomycin*
				Without shock nor pyelonephritis
				Nitrofurantoin* if CrCL > 30
	SSTI	IV CoAmoxi-Clav	IV Piperacillin/Tazobactam plus/minus	If in Septic shock
			genta ( 3days only)	IV Imipenem/Meropenem plus
				Vancomycin*
				Without shock
				IV Piperacillin/Tazobactam plus/minus
				Gentamcin
				If MRSA is trongly suspected, add vancomycin*
			Stop Gentamciin till culture review	* Suspect MRSA if colonized with MRSA, previous MRSA infections wihtin past 3 month
