# Supplementary material for: Plethora of Antibiotics Usage and Evaluation of Carbapenem Prescribing Pattern in Intensive Care Units: A Single-Center Experience of Malaysian Academic Hospital
Source: Antibiotics (Basel). 2022 Aug 30;11(9):1172. doi: 10.3390/antibiotics11091172 (PMC9495017; doi:10.3390/antibiotics11091172)
Supplement: Supplementary file 1 [file antibiotics-11-01172-s001.zip › Suppl File S1_ICU antibiotic consumption 2016-2021_AB.xlsx]

## Sheet: 5 years usage
							823.89		1307.59
				2016	2017	2018	2019	2020	2021	% increment 2019 vs 2021
			Amoxicillin/clavulanic acid	43.1	47	39.1	47.9	62.3	112.7	135.282
			Ampicillin/Sulbactam	130.6	130.5	141	140.5	108.5	240.3	71.032
			Piperacillin Tazobactam	210.5	188.8	221.1	187.4	228.1	246.7	31.6435
			Ceftriaxone	159.2	134.9	159.1	117.4	130.7	146.9	25.1278
			Cefepime	53	42.7	31	46	67	134.8	193.043
			Carbapenems	163.96	148.5	162.37	177.17	178.29	255.13	44.0029
			Colistin	1.77	1.97	5.39	2.95	4.23	32.04	986.102
			Polymyxin B	64.48	48.81	32.88	52.57	16.95	44.52	-15.3129
			Vancomycin	73.5	36.7	38.4	52	58.6	94.5	81.7308
			Aminoglycosides	15.1504	11.8652	9.34169	7.7758	1.22201	9.22066	18.5816
			Ertapenem	12.66	11.43	7.09	14.27	15.37	4.93
			Imipenem	43.67	48.51	15.99	27.25	12.89	23.16
			Meropenem	107.63	88.56	139.29	135.65	150.03	227.04

## Sheet: Sheet2
Year	Amoxicillin/clavulanic acid	Ampicillin/Sulbactam	Piperacillin Tazobactam	Ceftriaxone	Cefepime	Ertapenem	Imipenem	Meropenem	Colistin	Polymyxin B	Vancomycin	Fluconazole
2016	43.1	130.6	210.5	159.2	53	12.66	43.67	107.63	1.77	64.48	73.5	248.89
2017	47	130.5	188.8	134.9	42.7	11.43	48.51	88.56	1.97	48.81	36.7	334
2018	39.1	141	221.1	159.1	31	7.09	15.99	139.29	5.39	32.88	38.4	299.32
2019	47.9	140.5	187.4	117.4	46	14.27	27.25	135.65	2.95	52.57	52	211.33
2020	62.3	108.5	228.1	130.7	67	15.37	12.89	150.03	4.23	16.95	58.6	429.51
2021	112.7	240.3	246.7	146.9	134.8	4.93	23.16	227.04	32.04	44.52	94.5	442.52
